# Supplementary material for: Metabolite interactions mediate beneficial alliances between Bacillus and Trichoderma for effective Fusarium wilt control
Source: ISME J. 2025 Dec 27;20(1):wraf283. doi: 10.1093/ismejo/wraf283 (PMC12887306; doi:10.1093/ismejo/wraf283)
Supplement: Data_S1_Metagenomic_samples_list_wraf283 [file data_s1_metagenomic_samples_list_wraf283.zip]

Archive with 1 entries (1 files):
- Data_S1_Metagenomic_samples_list_wraf283.csv
